# Supplementary material for: Can Radiomics Provide Additional Information in [18F]FET-Negative Gliomas?
Source: Cancers (Basel). 2022 Oct 5;14(19):4860. doi: 10.3390/cancers14194860 (PMC9612387; doi:10.3390/cancers14194860)
Supplement: Supplementary file 1 [file cancers-14-04860-s001.zip]

Archive with 2 entries (2 files):
- Supplement_S1_Wilcoxon_Table_220928_final.xlsx
- Supplement_S2_Univariate_AUC.xlsx
