# Supplementary material for: Can Radiomics Provide Additional Information in [18F]FET-Negative Gliomas?
Source: Cancers (Basel). 2022 Oct 5;14(19):4860. doi: 10.3390/cancers14194860 (PMC9612387; doi:10.3390/cancers14194860)
Supplement: Supplementary file 1 [file cancers-14-04860-s001.zip › Supplement_S1_Wilcoxon_Table_220928_final.xlsx]

## Sheet: TBR20-40
	TBR20-40
			Whole Cohort			Isometabolic			Photopenic
			BG	Tumor	P-Value	BG	Tumor	P-Value	BG	Tumor	P-Value
	firstorder	10Percentile	0.741931	0.73892	0.926	0.754945	0.80606	0.01	0.719731	0.624118	0.002
		90Percentile	1.15525	1.15878	0.814	1.14782	1.18669	0.058	1.16793	1.11117	0.013
		Energy	3185.25	3164.41	0.772	1550.69	1668.49	0.033	5973.61	5716.27	0.193
		Entropy	2.31672	2.34158	0.379	2.23969	2.21546	0.689	2.44814	2.55673	0.055
		InterquartileRange	0.217379	0.22421	0.339	0.209177	0.19744	0.294	0.23137	0.26988	0.009
		Kurtosis	3.13136	2.95465	0.232	3.18896	3.11402	0.837	3.0331	2.68279	0.022
		Maximum	1.42759	1.4372	0.249	1.3609	1.41891	0.01	1.54136	1.4684	0.093
		MeanAbsoluteDeviation	0.128487	0.13104	0.409	0.122815	0.11836	0.496	0.138162	0.15266	0.049
		Mean	0.954486	0.9528	0.943	0.958042	1.00222	0.018	0.94842	0.86849	0.004
		Median	0.962992	0.95629	0.823	0.968247	1.00778	0.037	0.954028	0.86847	0.004
		Minimum	0.42897	0.46944	0.167	0.458553	0.547	0.005	0.378506	0.33713	0.102
		Range	0.998621	0.96776	0.611	0.902345	0.8719	0.358	1.16286	1.13127	0.586
		RobustMeanAbsoluteDeviation	0.0904188	0.09293	0.334	0.0869827	0.08258	0.347	0.0962804	0.11058	0.011
		RootMeanSquared	0.96863	0.96768	0.883	0.970863	1.01375	0.019	0.964819	0.8891	0.005
		Skewness	-0.21452	-0.09343	0.125	-0.292223	-0.1692	0.358	-0.081968	0.03582	0.193
		TotalEnergy	26842.9	26667,3232	0.772	13068.1	14060.8	0.033	50341.2	48172.5	0.266
		Uniformity	0.238649	0.23453	0.367	0.250815	0.25717	0.538	0.217894	0.1959	0.022
		Variance	0.0273745	0.02781	0.362	0.0248164	0.02312	0.51	0.0317384	0.03581	0.055
	glcm	Autocorrelation	28.9719	24.0903	0.1	27.15	22.6632	0.239	32.0798	26.5247	0.332
		ClusterProminence	124.174	110.911	0.422	99.5842	77.1262	0.51	166.12	168.543	0.062
		ClusterShade	-3.16924	-0.33148	0.057	-4.40752	-1.55359	0.284	-1.05687	1.75329	0.113
		ClusterTendency	5.71161	5.8136	0.391	5.15478	4.69309	0.496	6.66149	7.72507	0.068
		Contrast	0.775423	0.78169	0.356	0.751054	0.74078	0.787	0.816994	0.8515	0.084
		Correlation	0.73438	0.73399	0.706	0.711343	0.6977	0.456	0.773678	0.79589	0.084
		DifferenceAverage	0.595217	0.60075	0.317	0.585468	0.58075	0.888	0.611848	0.63487	0.076
		DifferenceEntropy	1.27188	1.27784	0.409	1.25407	1.25112	0.627	1.30226	1.32343	0.102
		DifferenceVariance	0.389035	0.39078	0.422	0.377035	0.37602	0.658	0.409506	0.41598	0.124
		Id	0.730023	0.72751	0.272	0.732904	0.7344	0.957	0.725109	0.71574	0.068
		Idm	0.720278	0.7176	0.317	0.723728	0.72553	0.871	0.714394	0.70408	0.076
		Idmn	0.989003	0.98869	0.339	0.987532	0.98728	0.567	0.991513	0.99109	0.309
		Idn	0.938484	0.93691	0.136	0.934984	0.934	0.417	0.944455	0.94188	0.163
		Imc1	-0.276844	-0.27565	0.935	-0.268483	-0.25803	0.37	-0.291107	-0.30571	0.102
		Imc2	0.821157	0.8204	0.635	0.802005	0.79044	0.581	0.853828	0.87152	0.084
		InverseVariance	0.459294	0.46307	0.174	0.458411	0.45788	0.738	0.4608	0.47191	0.068
		JointAverage	5.08036	4.67852	0.1	4.90355	4.53072	0.247	5.38197	4.93064	0.287
		JointEnergy	0.09657	0.09539	0.367	0.104131	0.10963	0.482	0.083671	0.0711	0.019
		JointEntropy	3.92263	3.94955	0.297	3.79835	3.74688	0.673	4.13465	4.29529	0.044
		MCC	0.75891	0.75339	0.917	0.743452	0.72325	0.265	0.785279	0.80478	0.136
		MaximumProbability	0.184426	0.18004	0.448	0.195096	0.20502	0.284	0.166223	0.13742	0.007
		SumAverage	10.1607	9.35704	0.1	9.80711	9.06145	0.247	10.7639	9.86128	0.287
		SumEntropy	3.13809	3.15715	0.461	3.03936	2.99449	0.581	3.30651	3.43464	0.044
		SumSquares	1.62176	1.64882	0.367	1.47646	1.35847	0.51	1.86962	2.14414	0.068
	gldm	DependenceEntropy	6.30257	6.30239	0.9	6.15307	6.12427	0.405	6.55762	6.60624	0.332
		DependenceNonUniformity	201.908	225.19	0.051	100.944	100.079	0.51	374.139	438.614	0.003
		DependenceNonUniformityNormalized	0.0636406	0.06322	0.781	0.0651043	0.0626	0.347	0.0611436	0.06427	0.062
		DependenceVariance	21.7013	21.9813	0.866	21.4722	22.5828	0.524	22.0921	20.9552	0.193
		GrayLevelNonUniformity	774.292	771.514	0.448	387.923	396.921	0.336	1433.39	1410.52	0.21
		GrayLevelVariance	1.70061	1.73155	0.373	1.54822	1.45422	0.456	1.96058	2.20463	0.055
		HighGrayLevelEmphasis	29.1457	24.7075	0.127	27.1173	22.9289	0.214	32.6061	27.7415	0.381
		LargeDependenceEmphasis	143.046	141.704	0.391	134.85	137.043	0.888	157.027	149.656	0.163
		LargeDependenceHighGrayLevelEmphasis	4035.94	3302.89	0.025	3616.73	3052.88	0.17	4751.05	3729.38	0.055
		LargeDependenceLowGrayLevelEmphasis	9.14981	10.3775	0.207	9.63191	10.5712	0.381	8.32741	10.047	0.381
		LowGrayLevelEmphasis	0.0697242	0.07554	0.184	0.078295	0.08301	0.358	0.0551034	0.06279	0.266
		SmallDependenceEmphasis	0.0269281	0.02847	0.203	0.0297422	0.03243	0.214	0.0221275	0.02171	0.687
		SmallDependenceHighGrayLevelEmphasis	0.802205	0.73766	0.917	0.791438	0.737	0.77	0.820571	0.73879	0.463
		SmallDependenceLowGrayLevelEmphasis	0.00287876	0.0032	0.481	0.00356092	0.00421	0.117	0.00171507	0.00148	0.246
	glrlm	GrayLevelNonUniformity	424.363	432.652	0.764	222.915	226.918	0.347	768.01	783.611	0.407
		GrayLevelNonUniformityNormalized	0.224929	0.22109	0.317	0.236057	0.23972	0.77	0.205946	0.18931	0.031
		GrayLevelVariance	1.83337	1.84949	0.356	1.6622	1.5845	0.51	2.12537	2.30154	0.049
		HighGrayLevelRunEmphasis	29.0194	24.9277	0.157	26.8543	22.8669	0.206	32.7128	28.4431	0.523
		LongRunEmphasis	4.01681	3.96168	0.422	3.73887	3.77071	0.854	4.49094	4.28746	0.149
		LongRunHighGrayLevelEmphasis	113.542	93.6906	0.026	100.082	84.0954	0.157	136.503	110.059	0.068
		LongRunLowGrayLevelEmphasis	0.266308	0.29481	0.245	0.279504	0.30342	0.43	0.243797	0.28011	0.435
		LowGrayLevelRunEmphasis	0.0729802	0.07798	0.245	0.082123	0.08721	0.358	0.0573836	0.06224	0.407
		RunEntropy	3.8767	3.88355	0.723	3.73605	3.72057	0.611	4.11662	4.16158	0.193
		RunLengthNonUniformity	867.764	959.363	0.022	463.798	464.729	0.888	1556.88	1803.15	0.004
		RunLengthNonUniformityNormalized	0.457094	0.4608	0.334	0.469424	0.46835	0.888	0.436061	0.44793	0.113
		RunPercentage	0.620173	0.62257	0.441	0.633464	0.63135	0.804	0.597501	0.60758	0.163
		RunVariance	1.15857	1.14583	0.574	1.02557	1.04771	0.689	1.38547	1.31321	0.21
		ShortRunEmphasis	0.687495	0.69182	0.282	0.697732	0.6977	0.871	0.670032	0.6818	0.68
		ShortRunHighGrayLevelEmphasis	20.1578	17.5347	0.282	18.802	16.0686	0.206	22.4706	20.0358	0.906
		ShortRunLowGrayLevelEmphasis	0.0517196	0.05483	0.307	0.0591436	0.06272	0.405	0.0390552	0.04138	0.653
	glszm	GrayLevelNonUniformity	7.65708	7.92184	0.188	5.26527	5.83755	0.058	11.7372	11.4774	0.758
		GrayLevelNonUniformityNormalized	0.163283	0.16692	0.334	0.174203	0.18073	0.23	0.144655	0.14335	0.795
		GrayLevelVariance	4.51242	4.42804	0.789	3.90828	3.81206	0.721	5.54302	5.47884	0.981
		HighGrayLevelZoneEmphasis	29.805	28.6135	0.857	26.5318	24.126	0.23	35.3888	36.2687	0.266
		LargeAreaEmphasis	58022.7	64439,3021	0.188	20152.2	19077	0.256	122625	141822	0.586
		LargeAreaHighGrayLevelEmphasis	1.69182e+06	1558529,34	0.035	664260	459743	0.03	3.44472e+06	3.43293e+06	0.332
		LargeAreaLowGrayLevelEmphasis	2661.46	3544.38	0.232	923.84	1110.65	0.443	5625.65	7696.03	0.309
		LowGrayLevelZoneEmphasis	0.142638	0.14261	0.789	0.154118	0.1649	0.469	0.123055	0.1046	0.586
		SizeZoneNonUniformity	6.51654	7.56703	0.051	4.42567	5.53284	0.027	10.0833	11.0371	0.407
		SizeZoneNonUniformityNormalized	0.127952	0.14646	0.021	0.135466	0.15789	0.039	0.115136	0.12697	0.287
		SmallAreaEmphasis	0.306845	0.33987	0.096	0.308769	0.34715	0.191	0.303563	0.32745	0.356
		SmallAreaHighGrayLevelEmphasis	9.29192	9.66687	0.619	8.2244	8.18241	0.658	11.113	12.1992	0.266
		SmallAreaLowGrayLevelEmphasis	0.0477767	0.05027	0.806	0.05217	0.06187	0.265	0.0402823	0.03048	0.21
		ZoneEntropy	4.80129	4.76802	0.416	4.4214	4.43386	0.804	5.44935	5.33806	0.68
		ZonePercentage	0.0247748	0.02636	0.379	0.029638	0.03293	0.098	0.0164789	0.01516	0.227
		ZoneVariance	53727.5	59722,7486	0.292	17704.2	17000.5	0.611	115179	132602	0.554
	ngtdm	Busyness	5.12022	5.66235	0.12	3.04889	3.43606	0.157	8.65367	9.46013	0.492
		Coarseness	0.0128595	0.01309	0.69	0.0178686	0.01825	0.482	0.00431464	0.00428	0.381
		Complexity	13.8944	12.2253	0.24	11.5893	10.141	0.133	17.8266	15.7808	0.868
		Contrast	0.0203006	0.02152	0.091	0.0220112	0.02217	0.738	0.0173825	0.02042	0.022
		Strength	0.31447	0.27202	0.24	0.402586	0.35175	0.294	0.164156	0.13602	0.758

## Sheet: TBR5-15
	TBR5-15
			Whole Cohort			Isometabolic			Photopenic
			BG	Tumor	P-Value	BG	Tumor	P-Value	BG	Tumor	P-Value
	firstorder	10Percentile	0.67971	0.6478	0.059	0.690806	0.71262	0.673	0.660782	0.5373	.003
		90Percentile	1.22149	1.18228	0.122	1.20106	1.19839	0.94	1.25633	1.1548	.011
		Energy	3284.78	2983.7	0.049	1556.31	1531.28	0.804	6233.35	5461.36	.015
		Entropy	2.25734	2.24775	0.706	2.16052	2.12069	0.754	2.4225	2.46448	.266
		InterquartileRange	0.287622	0.286637	0.682	0.275339	0.25459	0.23	0.308574	0.34131	.031
		Kurtosis	3.39424	3.09368	0.24	3.12034	3.11999	0.567	3.8615	3.04879	.019
		Maximum	1.70198	1.69341	0.474	1.53233	1.59537	0.09	1.99138	1.86065	.523
		MeanAbsoluteDeviation	0.170284	0.167753	0.789	0.159959	0.15136	0.469	0.187895	0.195718	.149
		Mean	0.956492	0.91269	0.021	0.953823	0.95428	0.94	0.961044	0.841744	.001
		Median	0.960726	0.907627	0.006	0.962771	0.95211	0.552	0.957238	0.831748	<.001
		Minimum	0.31344	0.322991	0.883	0.368865	0.41187	0.284	0.218892	0.171379	.124
		Range	1.38854	1.37042	0.666	1.16347	1.1835	0.325	1.77248	1.68927	.687
		RobustMeanAbsoluteDeviation	0.11911	0.118525	0.706	0.113605	0.10571	0.222	0.128502	0.140378	.039
		RootMeanSquared	0.981558	0.937971	0.021	0.975609	0.97395	0.854	0.991706	0.87659	.001
		Skewness	-0.0170576	0.161992	0.01	-0.155283	0.10142	0.004	0.218739	0.265315	.687
		TotalEnergy	27681.7	25144.5	0.049	13115.4	12904.5	0.804	52530.1	46024.4	.015
		Uniformity	0.250519	0.251105	0.69	0.265456	0.27533	0.524	0.225038	0.209779	.093
		Variance	0.0495728	0.0458375	0.961	0.0424267	0.03761	0.721	0.0617632	0.0598732	.619
	glcm	Autocorrelation	22.2694	18.8793	0.023	19.2787	17.2634	0.496	27.3711	21.6358	.004
		ClusterProminence	129.862	88.341	0.53	78.5872	58.5264	0.82	217.33	139.201	.586
		ClusterShade	1.58306	2.73809	0.005	-2.23312	1.55568	<.001	8.09301	4.75515	.758
		ClusterTendency	5.33375	4.8936	0.857	4.60471	3.97312	0.658	6.5774	6.46383	.381
		Contrast	0.793897	0.786119	0.566	0.737025	0.74571	0.611	0.890913	0.85505	.795
		Correlation	0.70812	0.700141	0.848	0.681866	0.66354	0.738	0.752907	0.762572	.492
		DifferenceAverage	0.600355	0.601078	0.345	0.577227	0.58116	0.524	0.639809	0.635049	.554
		DifferenceEntropy	1.27954	1.27974	0.35	1.24325	1.24992	0.417	1.34145	1.33061	.687
		DifferenceVariance	0.397764	0.393302	0.706	0.370292	0.37642	0.37	0.444627	0.422096	.687
		Id	0.729045	0.727843	0.307	0.736285	0.73481	0.581	0.716694	0.715962	.309
		Idm	0.718921	0.717835	0.302	0.727294	0.72577	0.538	0.704638	0.704292	.356
		Idmn	0.988204	0.988338	0.891	0.985808	0.98669	0.381	0.992292	0.991156	.149
		Idn	0.936908	0.936631	0.806	0.931275	0.93292	0.524	0.946516	0.942953	.177
		Imc1	-0.256938	-0.2518	0.987	-0.249786	-0.23658	0.443	-0.269137	-0.277763	.332
		Imc2	0.79698	0.792218	0.848	0.775202	0.76242	0.738	0.834129	0.843042	.435
		InverseVariance	0.457884	0.46147	0.195	0.45328	0.45571	0.611	0.465736	0.471301	.102
		JointAverage	4.50718	4.15032	0.014	4.19178	3.98143	0.37	5.04521	4.43842	.002
		JointEnergy	0.10234	0.102747	0.706	0.112457	0.11783	0.611	0.0850815	0.0770209	.149
		JointEntropy	3.86451	3.85622	0.566	3.70396	3.66532	0.957	4.13841	4.18187	.266
		MCC	0.733647	0.721148	0.474	0.711063	0.691	0.336	0.772173	0.772577	.906
		MaximumProbability	0.191707	0.193084	0.926	0.204966	0.22149	0.144	0.169088	0.144629	.076
		SumAverage	9.01437	8.30063	0.014	8.38357	7.96286	0.37	10.0904	8.87684	.002
		SumEntropy	3.07073	3.0567	0.698	2.95446	2.90538	0.871	3.26908	3.31484	.266
		SumSquares	1.53191	1.41993	0.866	1.33543	1.17971	0.673	1.86708	1.82972	.381
	gldm	DependenceEntropy	6.23893	6.22355	0.611	6.09189	6.06054	0.347	6.48977	6.50164	.687
		DependenceNonUniformity	203.502	222.145	0.054	101.705	100.466	0.787	377.155	429.717	.006
		DependenceNonUniformityNormalized	0.062947	0.0628691	0.454	0.0639129	0.0628	0.957	0.0612991	0.0629789	.193
		DependenceVariance	21.892	21.6556	0.236	21.9744	21.9616	0.456	21.7513	21.1335	.309
		GrayLevelNonUniformity	807.672	833.462	0.764	406.166	417.446	0.496	1492.59	1543.14	.492
		GrayLevelVariance	1.61009	1.49312	0.926	1.38845	1.23814	0.658	1.98818	1.92809	.619
		HighGrayLevelEmphasis	22.7704	19.7873	0.043	19.5579	17.9317	0.552	28.2507	22.9526	.007
		LargeDependenceEmphasis	142.952	141.474	0.232	138.45	136.347	0.358	150.631	150.22	.523
		LargeDependenceHighGrayLevelEmphasis	3079.45	2529.52	<.001	2630.16	2255.22	0.17	3845.88	2997.43	<.001
		LargeDependenceLowGrayLevelEmphasis	10.5914	12.6523	0.059	12.0757	12.7958	0.905	8.05936	12.4075	<.001
		LowGrayLevelEmphasis	0.0813019	0.0923185	0.096	0.0964785	0.10003	0.705	0.0554124	0.0791702	.001
		SmallDependenceEmphasis	0.0278876	0.0277406	0.883	0.0294874	0.03044	0.284	0.0251585	0.0231429	.210
		SmallDependenceHighGrayLevelEmphasis	0.742472	0.670603	0.978	0.621716	0.64455	0.247	0.948467	0.715051	.113
		SmallDependenceLowGrayLevelEmphasis	0.0030475	0.00314906	0.379	0.0038723	0.00388	0.77	0.00164047	0.00189399	.193
	glrlm	GrayLevelNonUniformity	445.938	458.206	0.996	234	237.561	0.43	807.479	834.6	.653
		GrayLevelNonUniformityNormalized	0.235439	0.234799	0.537	0.249847	0.25515	0.738	0.210859	0.200075	.113
		GrayLevelVariance	1.76413	1.63934	0.926	1.49449	1.3753	0.871	2.22412	2.08977	.906
		HighGrayLevelRunEmphasis	22.9869	20.3631	0.096	19.5238	18.2801	0.658	28.8947	23.9164	.028
		LongRunEmphasis	3.99065	3.96248	0.258	3.80738	3.7607	0.284	4.3033	4.30668	.653
		LongRunHighGrayLevelEmphasis	87.5918	73.6495	0.002	72.8437	64.1835	0.214	112.75	89.7974	.001
		LongRunLowGrayLevelEmphasis	0.305001	0.358999	0.078	0.345666	0.36532	0.854	0.235631	0.348222	<.001
		LowGrayLevelRunEmphasis	0.0843386	0.0946227	0.136	0.100486	0.10422	0.787	0.056793	0.078258	.002
		RunEntropy	3.82084	3.80562	0.682	3.67726	3.63915	0.315	4.06577	4.08962	.586
		RunLengthNonUniformity	891.23	952.088	0.023	463.583	465.788	0.247	1620.75	1781.66	.015
		RunLengthNonUniformityNormalized	0.458408	0.460044	0.211	0.46458	0.46814	0.294	0.447878	0.446233	.463
		RunPercentage	0.621178	0.622557	0.263	0.628826	0.63161	0.336	0.608132	0.607108	.523
		RunVariance	1.14481	1.1455	0.345	1.04603	1.0409	0.336	1.31332	1.32394	.619
		ShortRunEmphasis	0.68842	0.690683	0.184	0.69313	0.69675	0.275	0.680385	0.680331	.523
		ShortRunHighGrayLevelEmphasis	16.1697	14.5366	0.277	13.6638	13.0679	0.991	20.4446	17.0419	.055
		ShortRunLowGrayLevelEmphasis	0.0594558	0.0659841	0.16	0.0714448	0.07417	0.905	0.039004	0.0520262	.002
	glszm	GrayLevelNonUniformity	8.39541	8.7614	0.294	5.63635	5.72696	0.81	13.102	13.9378	.193
		GrayLevelNonUniformityNormalized	0.172534	0.176631	0.421	0.190994	0.19093	0.829	0.141043	0.152239	.332
		GrayLevelVariance	4.53169	4.34567	0.987	3.54688	3.64178	0.705	6.21165	5.54641	.463
		HighGrayLevelZoneEmphasis	27.7577	27.7533	0.385	21.956	23.3607	0.315	37.6547	35.2467	.906
		LargeAreaEmphasis	56094.3	61694.1	0.461	20326.6	22110.1	0.15	117110	129220	.906
		LargeAreaHighGrayLevelEmphasis	1.38595e+06	1.21936e+06	0.207	432438	412778	0.991	3.01253e+06	2.5953e+06	.102
		LargeAreaLowGrayLevelEmphasis	2802.26	3983.55	0.069	1248.9	1501.71	0.627	5452.11	8217.28	.039
		LowGrayLevelZoneEmphasis	0.14551	0.14604	0.682	0.175041	0.16284	0.496	0.0951329	0.117373	.062
		SizeZoneNonUniformity	7.88396	7.75124	0.916	4.46954	4.45046	0.848	13.7086	13.382	.943
		SizeZoneNonUniformityNormalized	0.139058	0.138082	0.968	0.13787	0.13916	0.873	0.141085	0.136244	.868
		SmallAreaEmphasis	0.316636	0.326997	0.441	0.296707	0.31828	0.239	0.350633	0.341863	.831
		SmallAreaHighGrayLevelEmphasis	9.74081	9.8918	0.164	7.12826	8.27301	0.043	14.1975	12.6533	.831
		SmallAreaLowGrayLevelEmphasis	0.0464585	0.0425192	0.806	0.0542663	0.04754	0.854	0.0331393	0.0339613	.868
		ZoneEntropy	4.76031	4.74726	0.77	4.35533	4.37337	0.923	5.45116	5.38508	.554
		ZonePercentage	0.0261954	0.0250065	0.559	0.0299888	0.02951	0.738	0.0197244	0.0173288	.124
		ZoneVariance	52465.8	57878.2	0.397	17962.7	19683.9	0.068	111324	123033	.758
	ngtdm	Busyness	5.60675	6.06157	0.674	3.94523	3.92565	0.567	8.44111	9.7052	.287
		Coarseness	0.0121374	0.0116403	0.604	0.0168745	0.01612	0.443	0.0040564	0.00400068	.687
		Complexity	14.9444	14.1224	0.635	9.62472	10.5817	0.17	24.0191	20.1623	.463
		Contrast	0.0210567	0.0193732	0.544	0.0243002	0.02024	0.064	0.0155236	0.0178908	.076
		Strength	0.250775	0.214167	0.516	0.268455	0.25752	0.854	0.220616	0.140217	.246

## Sheet: TTP
	TPP
			Whole Cohort			Isometabolic			Photopenic
			BG	Tumor	P-Value	BG	Tumor	P-Value	BG	Tumor	P-Value
	firstorder	10Percentile	15.1265	17.4989	<.001	15.4278	18.0505	0.001	14.6124	16.558	0.034
		90Percentile	34.6667	34.6667	1	34.6667	34.6667	1	34.6667	34.6667	1
		Energy	2.99357e+06	3.39681e+06	<.001	1.3966e+06	1.48589e+06	0.002	5.71781e+06	6.65661e+06	.010
		Entropy	1.84193	1.65943	<.001	1.79721	1.59365	0.003	1.91822	1.77164	.068
		InterquartileRange	12.2627	9.77463	0.002	11.9479	8.91877	0.005	12.7999	11.2346	.191
		Kurtosis	3.19129	4.64869	0.002	3.22758	5.10842	0.006	3.12939	3.86445	.149
		Maximum	34.6667	34.6667	1	34.6667	34.6667	1	34.6667	34.6667	1
		MeanAbsoluteDeviation	7.17283	6.34211	<.001	7.00691	6.08607	<.001	7.45587	6.7789	.076
		Mean	28.1313	29.2906	<.001	28.2828	29.6158	0.002	27.8729	28.7358	.062
		Median	32.549	33.7619	0.007	32.5073	33.9982	0.039	32.62	33.3588	.051
		Minimum	4.41327	4.2762	0.61	4.90077	4.55693	0.398	3.58163	3.79732	.317
		Range	30.2535	30.3905	0.61	29.7659	30.1098	0.398	31.0851	30.8694	.317
		RobustMeanAbsoluteDeviation	5.5347	4.65997	<.001	5.42238	4.32665	0.001	5.72631	5.22858	.124
		RootMeanSquared	29.4278	30.33	<.001	29.5334	30.5919	0.002	29.2477	29.8831	.093
		Skewness	-1.09328	-1.43092	0.001	-1.10487	-1.53074	0.004	-1.07352	-1.26064	.177
		TotalEnergy	2.52276e+07	2.86258e+07	<.001	1.17695e+07	1.25219e+07	0.002	4.81855e+07	5.6097e+07	.010
		Uniformity	0.40734	0.46563	<.001	0.418175	0.48539	0.003	0.38887	0.43194	.124
		Variance	72.3055	60.347	<.001	69.5636	57.1324	0.001	76.9827	65.8306	.049
	glcm	Autocorrelation	32.9544	36.3415	<.001	32.0199	36.4638	0.003	34.5486	36.1327	.093
		ClusterProminence	156.377	119.742	<.001	140.016	112.879	0.017	184.287	131.45	.022
		ClusterShade	-16.1865	-14.5347	0.174	-14.1824	-14.0503	0.888	-19.6052	-15.3611	.022
		ClusterTendency	6.82405	5.44044	<.001	6.50874	5.10041	0.001	7.36192	6.02047	.025
		Contrast	2.74147	2.28544	<.001	2.69479	2.14842	0.002	2.82111	2.51918	.136
		Correlation	0.41864	0.39735	0.096	0.406149	0.38988	0.596	0.439957	0.41009	.031
		DifferenceAverage	0.95556	0.82575	<.001	0.940856	0.78611	0.002	0.980632	0.89339	.093
		DifferenceEntropy	1.83714	1.68428	<.001	1.80558	1.62471	0.004	1.89098	1.7859	.084
		DifferenceVariance	1.72755	1.50462	0.001	1.69214	1.42563	0.003	1.78795	1.63936	.210
		Id	0.71919	0.75174	<.001	0.723179	0.76165	0.004	0.71238	0.73483	.076
		Idm	0.68072	0.71808	<.001	0.685237	0.72953	0.004	0.673007	0.69855	.076
		Idmn	0.95367	0.96177	<.001	0.953546	0.96363	<.001	0.953879	0.9586	.113
		Idn	0.8994	0.91323	<.001	0.899964	0.91683	0.001	0.898444	0.90709	.084
		Imc1	-0.11239	-0.11364	0.848	-0.116524	-0.11995	0.51	-0.105332	-0.10288	.407
		Imc2	0.54417	0.51711	0.007	0.544194	0.51611	0.031	0.544124	0.51883	.093
		InverseVariance	0.20429	0.18727	0.008	0.201544	0.18265	0.05	0.208984	0.19515	.062
		JointAverage	5.62753	5.9396	<.001	5.54431	5.94646	0.003	5.76951	5.92791	.055
		JointEnergy	0.24632	0.31167	0.001	0.256221	0.33442	0.007	0.229444	0.27285	.076
		JointEntropy	3.44641	3.07073	<.001	3.3573	2.92522	0.004	3.59842	3.31894	.084
		MCC	0.46151	0.44806	0.223	0.461786	0.45216	0.754	0.461029	0.44108	.084
		MaximumProbability	0.46137	0.52463	<.001	0.468129	0.54452	0.005	0.449843	0.49071	.093
		SumAverage	11.2551	11.8792	<.001	11.0886	11.8929	0.003	11.539	11.8558	.055
		SumEntropy	2.57071	2.311	<.001	2.51347	2.21663	0.003	2.66836	2.47199	.055
		SumSquares	2.39138	1.93147	<.001	2.30088	1.81221	0.001	2.54576	2.13491	.049
	gldm	DependenceEntropy	5.82479	5.64183	<.001	5.75181	5.55917	0.002	5.94927	5.78284	.068
		DependenceNonUniformity	141.962	163.798	0.611	70.3515	68.6316	0.094	264.122	326.141	.227
		DependenceNonUniformityNormalized	0.04414	0.04521	0.297	0.045128	0.04543	0.206	0.0424617	0.04483	.943
		DependenceVariance	49.9141	52.8936	0.033	47.2173	50.9048	0.112	54.5144	56.2863	.093
		GrayLevelNonUniformity	1372.62	1658.64	<.001	620.428	714.335	0.002	2655.76	3269.52	.017
		GrayLevelVariance	2.44749	2.02526	<.001	2.35095	1.91639	0.001	2.61217	2.21097	.049
		HighGrayLevelEmphasis	34.2129	37.2124	<.001	33.3043	37.2201	0.004	35.7629	37.1992	.102
		LargeDependenceEmphasis	207.344	238.179	<.001	194.483	227.334	0.007	229.284	256.678	.028
		LargeDependenceHighGrayLevelEmphasis	8757.99	10497.1	<.001	7906.34	9872.27	0.004	10210.8	11563.1	.031
		LargeDependenceLowGrayLevelEmphasis	6.73784	6.69167	0.523	6.48444	6.6517	0.658	7.17012	6.75987	.723
		LowGrayLevelEmphasis	0.06459	0.05117	<.001	0.0650867	0.05046	0.003	0.0637529	0.05238	.062
		SmallDependenceEmphasis	0.05152	0.04725	0.008	0.0545992	0.0484	0.003	0.0462768	0.04529	.981
		SmallDependenceHighGrayLevelEmphasis	1.07578	1.046	0.219	1.11298	1.08604	0.482	1.01232	0.97769	.287
		SmallDependenceLowGrayLevelEmphasis	0.00716	0.00612	0.017	0.00797649	0.00619	<.001	0.00575823	0.006	.381
	glrlm	GrayLevelNonUniformity	436.513	466.648	0.167	233.538	235.281	0.381	782.764	861.333	.163
		GrayLevelNonUniformityNormalized	0.2679	0.30022	<.001	0.286993	0.3276	0.004	0.235331	0.25351	.177
		GrayLevelVariance	2.73192	2.4333	<.001	2.61762	2.31027	0.003	2.92689	2.64317	.093
		HighGrayLevelRunEmphasis	29.6497	32.284	<.001	29.2852	32.7428	0.003	30.2716	31.5013	.136
		LongRunEmphasis	6.0028	7.70686	<.001	5.27761	6.74813	0.006	7.23988	9.34234	.049
		LongRunHighGrayLevelEmphasis	238.966	322.123	<.001	200.372	274.754	0.001	304.803	402.929	.039
		LongRunLowGrayLevelEmphasis	0.248	0.26159	0.714	0.230259	0.24419	0.567	0.27827	0.29128	.653
		LowGrayLevelRunEmphasis	0.0819	0.06759	<.001	0.0810331	0.06537	0.003	0.083371	0.07137	.076
		RunEntropy	3.7373	3.73215	0.495	3.61618	3.59778	0.854	3.94391	3.96136	.356
		RunLengthNonUniformity	795.907	766.621	0.002	435.773	378.243	0.001	1410.25	1429.15	.407
		RunLengthNonUniformityNormalized	0.44039	0.41159	<.001	0.445294	0.41427	0.005	0.432019	0.40703	.028
		RunPercentage	0.56141	0.52279	<.001	0.576629	0.53481	0.005	0.535454	0.50229	.035
		RunVariance	2.44502	3.30324	<.001	1.92821	2.58458	0.007	3.32662	4.5292	.055
		ShortRunEmphasis	0.68082	0.65416	<.001	0.683403	0.65323	0.004	0.676409	0.65575	.028
		ShortRunHighGrayLevelEmphasis	17.8492	18.6784	0.085	17.8478	19.1535	0.068	17.8517	17.8679	.906
		ShortRunLowGrayLevelEmphasis	0.06579	0.05352	<.001	0.0655839	0.05132	0.002	0.0661538	0.05729	.113
	glszm	GrayLevelNonUniformity	32.9823	33.5592	0.454	18.2073	17.5099	0.222	58.1869	60.9375	.795
		GrayLevelNonUniformityNormalized	0.19598	0.20261	0.277	0.199619	0.21081	0.117	0.189763	0.18863	.758
		GrayLevelVariance	2.53558	2.46277	0.287	2.47135	2.31643	0.074	2.64514	2.71241	.381
		HighGrayLevelZoneEmphasis	18.5122	19.3892	0.071	18.1805	19.6332	0.033	19.0781	18.9729	.554
		LargeAreaEmphasis	26467.3	37019.3	<.001	10041.4	13388.7	0.004	54488.1	77330.2	.044
		LargeAreaHighGrayLevelEmphasis	1.21069e+06	1.7016e+06	<.001	447941	602597	<.001	2511851.34	3.57637e+06	.049
		LargeAreaLowGrayLevelEmphasis	614.711	848.658	0.016	251.261	334.686	0.074	1234.71	1725.43	.084
		LowGrayLevelZoneEmphasis	0.15845	0.15116	0.034	0.160985	0.14753	0.004	0.154121	0.15737	.492
		SizeZoneNonUniformity	36.6637	37.563	0.619	21.2376	18.4158	0.002	62.9789	70.2258	.031
		SizeZoneNonUniformityNormalized	0.21268	0.21365	0.926	0.219297	0.21109	0.304	0.201403	0.21802	.035
		SmallAreaEmphasis	0.45475	0.45011	0.682	0.458705	0.43697	0.082	0.447998	0.47252	.039
		SmallAreaHighGrayLevelEmphasis	8.17529	8.34492	0.53	7.91457	8.17167	0.538	8.62005	8.64046	.619
		SmallAreaLowGrayLevelEmphasis	0.07665	0.07414	0.287	0.0828822	0.07221	0.01	0.0660137	0.07742	.102
		ZoneEntropy	4.86491	4.77105	0.117	4.61717	4.50684	0.275	5.2875	5.22175	.246
		ZonePercentage	0.05897	0.05538	0.066	0.0639527	0.05852	0.058	0.0504795	0.05001	.586
		ZoneVariance	26114.8	36549.1	<.001	9735.86	12943.5	0.004	54055.3	76817.5	.044
	ngtdm	Busyness	15.2033	15.1443	0.005	7.84077	6.907	0.001	27.763	29.1963	.586
		Coarseness	0.00493	0.00617	0.756	0.00703726	0.00901	0.456	0.00134504	0.00133	.463
		Complexity	17.4842	16.3337	0.059	16.9878	15.6489	0.127	18.3311	17.5019	.266
		Contrast	0.10152	0.07474	<.001	0.100496	0.06976	<.001	0.103263	0.08323	.084
		Strength	0.17839	0.23552	<.001	0.252412	0.34195	<.001	0.0521083	0.05398	.210
